# Supplementary material for: Developmental co‐occurrence of psychopathology dimensions in childhood
Source: JCPP Adv. 2022 Sep 5;2(3):e12100. doi: 10.1002/jcv2.12100 (PMC10242955; doi:10.1002/jcv2.12100)
Supplement: Supplementary file 2 — Supporting Information S2 [file JCV2-2-e12100-s001.xlsx]

## Sheet: Tables S1
Table S1a. Descritpive Statistics TEDS
Measure	n	mean	sd	median	min	max	skew	kurtosis	se	females
EXT_t1a	7758	1.709	1.644	1	0	10	1.186	1.616	0.019	0.51
ATT_t1a	7753	3.611	2.556	3	0	10	0.551	-0.444	0.029	0.51
SOC_t1a	7754	1.007	1.429	0	0	10	1.897	4.262	0.016	0.51
INT_t1a	7754	2.232	1.868	2	0	10	0.972	0.74	0.021	0.51
EXT_t2a	3388	1.278	1.439	1	0	10	1.525	3.253	0.025	0.525
ATT_t2a	3386	3.26	2.384	3	0	10	0.814	0.114	0.041	0.525
SOC_t2a	3388	1.07	1.545	0	0	9	1.884	3.873	0.027	0.525
INT_t2a	3388	1.761	1.917	1	0	10	1.297	1.451	0.033	0.526
EXT_t3a	5829	1.337	1.483	1	0	10	1.471	3.074	0.019	0.525
ATT_t3a	5829	2.848	2.272	2	0	10	0.857	0.347	0.03	0.525
SOC_t3a	5828	1.106	1.536	1	0	9	1.88	4.088	0.02	0.525
INT_t3a	5829	1.843	1.946	1	0	10	1.252	1.394	0.025	0.525
EXT_t1b	7758	1.725	1.661	1	0	10	1.203	1.726	0.019	0.51
ATT_t1b	7752	3.634	2.573	3	0	10	0.565	-0.448	0.029	0.51
SOC_t1b	7754	1.017	1.455	0	0	10	2.006	5.021	0.017	0.51
INT_t1b	7754	2.202	1.843	2	0	10	0.989	0.815	0.021	0.51
EXT_t2b	3387	1.308	1.466	1	0	10	1.531	3.274	0.025	0.525
ATT_t2b	3385	3.274	2.407	3	0	10	0.839	0.194	0.041	0.525
SOC_t2b	3388	1.073	1.57	0	0	10	2.02	4.738	0.027	0.525
INT_t2b	3387	1.717	1.9	1	0	10	1.386	1.823	0.033	0.526
EXT_t3b	5829	1.322	1.462	1	0	10	1.427	2.694	0.019	0.525
ATT_t3b	5829	2.843	2.281	2	0	10	0.884	0.442	0.03	0.525
SOC_t3b	5829	1.122	1.535	1	0	10	1.858	4.145	0.02	0.525
INT_t3b	5830	1.811	1.927	1	0	10	1.266	1.395	0.025	0.526
Age7	7744	7.066	0.252	7.044	5.574	8.616	0.405	0.684	0.003	0.511
Age9	3423	9.024	0.289	9.013	8.082	11.337	0.727	2.422	0.005	0.526
Age12	6237	11.305	0.717	11.444	9.791	15.625	-0.164	-0.343	0.009	0.519
Note: a = Sib 1; b = Sib 2; t1 = Age 7; t2 = Age 9; t3 = Age 12
Table S1b. Descritpive Statistics NTR
Measure	n	mean	sd	median	min	max	skew	kurtosis	se	females
EXT_t1a	12674	6.446	6.324	5	0	50	1.631	3.664	0.056	0.509
ATT_t1a	12710	3.118	3.1	3	0	20	1.239	1.629	0.027	0.509
SOC_t1a	12700	2.133	2.443	1	0	19	1.86	4.496	0.022	0.509
INT_t1a	12474	4.603	4.639	3	0	45	1.857	4.929	0.042	0.509
EXT_t2a	11344	5.654	6.212	4	0	53	1.887	4.977	0.058	0.508
ATT_t2a	11418	3.024	3.125	2	0	20	1.29	1.728	0.029	0.509
SOC_t2a	11412	2.023	2.547	1	0	18	1.917	4.498	0.024	0.509
INT_t2a	11260	4.732	5.075	3	0	45	1.961	5.379	0.048	0.509
EXT_t3a	8815	4.824	5.631	3	0	50	2.001	5.398	0.06	0.513
ATT_t3a	8854	2.719	3.017	2	0	20	1.409	2.045	0.032	0.513
SOC_t3a	8842	1.674	2.395	1	0	20	2.197	5.799	0.025	0.513
INT_t3a	8748	4.267	4.895	3	0	48	2.121	6.546	0.052	0.513
EXT_t1b	12667	6.482	6.366	5	0	52	1.607	3.439	0.057	0.509
ATT_t1b	12717	3.084	3.092	3	0	20	1.285	1.867	0.027	0.509
SOC_t1b	12700	2.11	2.437	1	0	20	1.907	5.014	0.022	0.508
INT_t1b	12488	4.619	4.693	3	0	41	1.921	5.329	0.042	0.508
EXT_t2b	11362	5.655	6.189	4	0	47	1.847	4.575	0.058	0.509
ATT_t2b	11416	3.033	3.15	2	0	20	1.244	1.389	0.029	0.509
SOC_t2b	11422	2.017	2.525	1	0	19	1.91	4.505	0.024	0.509
INT_t2b	11250	4.719	5.108	3	0	44	1.987	5.294	0.048	0.508
EXT_t3b	8806	4.751	5.675	3	0	49	2.09	6.058	0.06	0.512
ATT_t3b	8852	2.704	3.001	2	0	18	1.455	2.295	0.032	0.513
SOC_t3b	8838	1.669	2.406	1	0	20	2.277	6.67	0.026	0.513
INT_t3b	8738	4.316	4.994	3	0	48	2.181	6.879	0.053	0.512
Age7	12751	7.454	0.386	7.4	6.2	9	0.996	0.973	0.003	0.508
Age10	10878	9.985	0.388	10	9.1	11	0.107	-0.293	0.004	0.51
Age12	8909	12.265	0.393	12.2	11.1	13.5	0.54	-0.131	0.004	0.513
Note: a = Sib 1; b = Sib 2; t1 = Age 7; t2 = Age 10; t3 = Age 12

## Sheet: Tables S2
Table S2a. Correlation matrix of variables under study - TEDS
	EXT_t1a	ATT_t1a	SOC_t1a	INT_t1a	EXT_t2a	ATT_t2a	SOC_t2a	INT_t2a	EXT_t3a	ATT_t3a	SOC_t3a	INT_t3a	EXT_t1b	ATT_t1b	SOC_t1b	INT_t1b	EXT_t2b	ATT_t2b	SOC_t2b	INT_t2b	EXT_t3b	ATT_t3b	SOC_t3b	INT_t3b
EXT_t1a	1	0	0	0	0	0	0	0	0	0	0	0	0	0	0	0	0	0	0	0	0	0	0	0
ATT_t1a	0.419	1	0	0	0	0	0	0	0	0	0	0	0	0	0	0	0	0	0	0	0	0	0	0
SOC_t1a	0.278	0.215	1	0	0	0	0	0	0	0	0	0	0	0	0	0	0	0	0	0	0	0	0	0
INT_t1a	0.249	0.193	0.317	1	0	0	0	0	0	0	0	0	0	0	0	0	0	0	0	0	0	0	0	0
EXT_t2a	0.547	0.347	0.2	0.179	1	0	0	0	0	0	0	0	0	0	0	0	0	0	0	0	0	0	0	0
ATT_t2a	0.36	0.646	0.173	0.157	0.473	1	0	0	0	0	0	0	0	0	0	0	0	0	0	0	0	0	0	0
SOC_t2a	0.242	0.199	0.48	0.208	0.318	0.278	1	0	0	0	0	0	0	0	0	0	0	0	0	0	0	0	0	0
INT_t2a	0.243	0.18	0.278	0.521	0.322	0.283	0.42	1	0	0	0	0	0	0	0	0	0	0	0	0	0	0	0	0
EXT_t3a	0.5	0.317	0.193	0.164	0.556	0.365	0.225	0.245	1	0	0	0	0	0	0	0	0	0	0	0	0	0	0	0
ATT_t3a	0.327	0.582	0.205	0.165	0.395	0.649	0.231	0.245	0.476	1	0	0	0	0	0	0	0	0	0	0	0	0	0	0
SOC_t3a	0.229	0.23	0.435	0.193	0.223	0.242	0.498	0.271	0.323	0.312	1	0	0	0	0	0	0	0	0	0	0	0	0	0
INT_t3a	0.197	0.19	0.223	0.449	0.207	0.2	0.236	0.518	0.312	0.296	0.39	1	0	0	0	0	0	0	0	0	0	0	0	0
EXT_t1b	0.549	0.229	0.228	0.226	0.322	0.205	0.182	0.213	0.341	0.233	0.206	0.175	1	0	0	0	0	0	0	0	0	0	0	0
ATT_t1b	0.241	0.197	0.17	0.19	0.2	0.149	0.168	0.176	0.191	0.166	0.168	0.131	0.433	1	0	0	0	0	0	0	0	0	0	0
SOC_t1b	0.215	0.164	0.378	0.195	0.148	0.146	0.217	0.179	0.138	0.14	0.211	0.15	0.27	0.208	1	0	0	0	0	0	0	0	0	0
INT_t1b	0.262	0.218	0.196	0.465	0.176	0.17	0.142	0.276	0.175	0.184	0.159	0.254	0.277	0.209	0.309	1	0	0	0	0	0	0	0	0
EXT_t2b	0.338	0.182	0.141	0.167	0.596	0.286	0.236	0.29	0.352	0.267	0.192	0.194	0.539	0.343	0.186	0.182	1	0	0	0	0	0	0	0
ATT_t2b	0.24	0.149	0.148	0.176	0.302	0.328	0.202	0.231	0.208	0.241	0.162	0.145	0.385	0.66	0.187	0.172	0.485	1	0	0	0	0	0	0
SOC_t2b	0.19	0.148	0.221	0.166	0.257	0.203	0.484	0.268	0.2	0.198	0.281	0.179	0.25	0.21	0.489	0.186	0.318	0.271	1	0	0	0	0	0
INT_t2b	0.223	0.173	0.175	0.28	0.279	0.24	0.26	0.495	0.221	0.237	0.218	0.303	0.224	0.217	0.212	0.489	0.328	0.289	0.383	1	0	0	0	0
EXT_t3b	0.326	0.192	0.167	0.148	0.356	0.221	0.181	0.214	0.577	0.299	0.246	0.241	0.527	0.298	0.183	0.196	0.581	0.341	0.248	0.256	1	0	0	0
ATT_t3b	0.247	0.155	0.164	0.153	0.278	0.235	0.189	0.214	0.301	0.394	0.232	0.224	0.344	0.573	0.184	0.171	0.413	0.647	0.224	0.248	0.462	1	0	0
SOC_t3b	0.168	0.151	0.203	0.147	0.188	0.188	0.266	0.193	0.24	0.228	0.466	0.24	0.247	0.197	0.443	0.186	0.248	0.212	0.532	0.263	0.302	0.287	1	0
INT_t3b	0.166	0.131	0.148	0.256	0.18	0.172	0.179	0.296	0.244	0.238	0.225	0.422	0.217	0.176	0.208	0.447	0.226	0.206	0.242	0.534	0.314	0.287	0.37	1
Note: a = Sib 1; b = Sib 2; t1 = Age 7; t2 = Age 9; t3 = Age 12
Table S2b. Correlation matrix of variables under study - NTR
	EXT_t1a	ATT_t1a	SOC_t1a	INT_t1a	EXT_t2a	ATT_t2a	SOC_t2a	INT_t2a	EXT_t3a	ATT_t3a	SOC_t3a	INT_t3a	EXT_t1b	ATT_t1b	SOC_t1b	INT_t1b	EXT_t2b	ATT_t2b	SOC_t2b	INT_t2b	EXT_t3b	ATT_t3b	SOC_t3b	INT_t3b
EXT_t1a	1	0	0	0	0	0	0	0	0	0	0	0	0	0	0	0	0	0	0	0	0	0	0	0
ATT_t1a	0.571	1	0	0	0	0	0	0	0	0	0	0	0	0	0	0	0	0	0	0	0	0	0	0
SOC_t1a	0.655	0.607	1	0	0	0	0	0	0	0	0	0	0	0	0	0	0	0	0	0	0	0	0	0
INT_t1a	0.509	0.42	0.616	1	0	0	0	0	0	0	0	0	0	0	0	0	0	0	0	0	0	0	0	0
EXT_t2a	0.705	0.433	0.478	0.352	1	0	0	0	0	0	0	0	0	0	0	0	0	0	0	0	0	0	0	0
ATT_t2a	0.464	0.672	0.479	0.313	0.578	1	0	0	0	0	0	0	0	0	0	0	0	0	0	0	0	0	0	0
SOC_t2a	0.495	0.452	0.6	0.431	0.655	0.6	1	0	0	0	0	0	0	0	0	0	0	0	0	0	0	0	0	0
INT_t2a	0.402	0.299	0.439	0.592	0.536	0.437	0.661	1	0	0	0	0	0	0	0	0	0	0	0	0	0	0	0	0
EXT_t3a	0.617	0.367	0.414	0.301	0.724	0.442	0.503	0.384	1	0	0	0	0	0	0	0	0	0	0	0	0	0	0	0
ATT_t3a	0.436	0.584	0.418	0.259	0.475	0.708	0.473	0.326	0.587	1	0	0	0	0	0	0	0	0	0	0	0	0	0	0
SOC_t3a	0.436	0.408	0.5	0.353	0.5	0.469	0.648	0.47	0.64	0.61	1	0	0	0	0	0	0	0	0	0	0	0	0	0
INT_t3a	0.363	0.297	0.384	0.494	0.412	0.343	0.481	0.63	0.55	0.457	0.675	1	0	0	0	0	0	0	0	0	0	0	0	0
EXT_t1b	0.617	0.394	0.463	0.423	0.474	0.328	0.357	0.34	0.421	0.296	0.319	0.325	1	0	0	0	0	0	0	0	0	0	0	0
ATT_t1b	0.387	0.396	0.369	0.361	0.309	0.294	0.286	0.289	0.245	0.226	0.245	0.264	0.566	1	0	0	0	0	0	0	0	0	0	0
SOC_t1b	0.448	0.357	0.493	0.429	0.334	0.275	0.34	0.345	0.286	0.24	0.31	0.331	0.645	0.597	1	0	0	0	0	0	0	0	0	0
INT_t1b	0.423	0.342	0.411	0.534	0.308	0.263	0.316	0.396	0.253	0.237	0.279	0.361	0.508	0.429	0.633	1	0	0	0	0	0	0	0	0
EXT_t2b	0.479	0.293	0.332	0.304	0.601	0.378	0.429	0.421	0.448	0.3	0.325	0.344	0.7	0.43	0.477	0.362	1	0	0	0	0	0	0	0
ATT_t2b	0.327	0.284	0.299	0.287	0.387	0.398	0.363	0.362	0.271	0.276	0.26	0.278	0.448	0.675	0.465	0.316	0.574	1	0	0	0	0	0	0
SOC_t2b	0.37	0.263	0.341	0.33	0.434	0.34	0.474	0.424	0.304	0.249	0.325	0.334	0.488	0.47	0.609	0.451	0.647	0.604	1	0	0	0	0	0
INT_t2b	0.357	0.274	0.335	0.392	0.422	0.344	0.417	0.535	0.303	0.257	0.315	0.398	0.393	0.332	0.465	0.602	0.529	0.455	0.661	1	0	0	0	0
EXT_t3b	0.44	0.257	0.294	0.268	0.471	0.305	0.337	0.313	0.609	0.383	0.42	0.429	0.62	0.364	0.416	0.313	0.707	0.428	0.476	0.385	1	0	0	0
ATT_t3b	0.3	0.247	0.253	0.256	0.304	0.267	0.279	0.272	0.368	0.39	0.353	0.366	0.423	0.588	0.41	0.277	0.466	0.689	0.473	0.332	0.592	1	0	0
SOC_t3b	0.308	0.235	0.288	0.279	0.31	0.251	0.33	0.312	0.4	0.339	0.475	0.427	0.412	0.414	0.522	0.387	0.47	0.463	0.655	0.48	0.614	0.614	1	0
INT_t3b	0.309	0.261	0.302	0.358	0.312	0.273	0.328	0.394	0.404	0.356	0.435	0.554	0.356	0.32	0.423	0.52	0.393	0.35	0.494	0.633	0.547	0.495	0.685	1
Note: a = Sib 1; b = Sib 2; t1 = Age 7; t2 = Age 10; t3 = Age 12

## Sheet: Tables S3
Table S3a. Model fit Indices - TEDS
	chisq	df	chisqPval	rmsea	srmr	cfi
TEDS_Constrained	54.6854	32	0.0075	0.0091	0.014	0.9988
TEDS_Unconstrained	10.5506	6	0.1033	0.0094	0.0049	0.9998
TEDS_Pruned	40.9425	22	0.0084	0.01	0.0123	0.999
TEDS_NoLags	91.2658	30	0	0.0155	0.0216	0.9968
Table S3b. Nested models comparison - TEDS
	Df	AIC	BIC	Chisq	Chisq diff	Df diff	Pr(>Chisq)
TEDS_Unconstrained	6	170166	170758	10.5506	NA	NA	NA
TEDS_Pruned	22	170164	170644	40.9425	25.5521	16	0.0607
TEDS_NoLags	30	170198	170622	91.2658	43.3825	8	0
Table S3c. Model fit Indices - NTR
	chisq	df	chisqPval	rmsea	srmr	cfi
NTR_constrained	172.537	32	0	0.0162	0.0125	0.9983
NTR_unconstrained	54.9716	6	0	0.0221	0.007	0.9994
NTR_pruned	96.4998	22	0	0.0142	0.0115	0.9991
NTR_noLags	172.493	30	0	0.0169	0.0177	0.9982
Table S3d. Nested models comparison - NTR
	Df	AIC	BIC	Chisq	Chisq diff	Df diff	Pr(>Chisq)
NTR_unconstrained	6	283998	284646	54.9716	NA	NA	NA
NTR_pruned	22	284007	284532	96.4998	26.6536	16	0.0455
NTR_noLags	30	284067	284530	172.493	44.9768	8	0

## Sheet: Tables S4
Table S4a. Simultaneous residual correlations and residual variances - TEDS
correlations	beta	lower CI	upper CI	stdBeta	robust SE	p.value	p_value adjusted	index
EXT1<->EXT1	0.511	0.463	0.559	1	0.025	2.22e-16	2.22e-16	*
EXT2<->EXT2	0.533	0.466	0.6	0.956	0.034	2.22e-16	2.22e-16	*
EXT3<->EXT3	0.494	0.455	0.534	0.923	0.02	2.22e-16	2.22e-16	*
INT1<->EXT1	0.077	0.046	0.109	0.145	0.016	2.22e-16	2.22e-16	*
INT1<->INT1	0.556	0.513	0.6	1	0.022	2.22e-16	2.22e-16	*
INT1<->ATT1	0.017	-0.013	0.046	0.034	0.015	0.2652	0.2743
INT2<->EXT2	0.151	0.113	0.189	0.28	0.019	7.327e-15	2.22e-16	*
INT2<->INT2	0.546	0.49	0.602	0.928	0.029	2.22e-16	2.22e-16	*
INT2<->ATT2	0.111	0.076	0.147	0.226	0.018	5.493e-10	6.866e-10	*
INT3<->EXT3	0.125	0.101	0.148	0.242	0.012	2.22e-16	2.22e-16	*
INT3<->INT3	0.54	0.504	0.576	0.956	0.019	2.22e-16	2.22e-16	*
INT3<->ATT3	0.103	0.083	0.123	0.219	0.01	2.22e-16	2.22e-16	*
ATT1<->EXT1	0.108	0.076	0.141	0.228	0.017	2.22e-16	2.22e-16	*
ATT1<->ATT1	0.442	0.403	0.482	1	0.02	2.22e-16	2.22e-16	*
ATT2<->EXT2	0.168	0.131	0.206	0.346	0.019	2.22e-16	2.22e-16	*
ATT2<->ATT2	0.444	0.402	0.485	0.925	0.021	2.22e-16	2.22e-16	*
ATT3<->EXT3	0.14	0.119	0.162	0.313	0.011	2.22e-16	2.22e-16	*
ATT3<->ATT3	0.408	0.381	0.434	0.886	0.013	2.22e-16	2.22e-16	*
SOC1<->EXT1	0.073	0.04	0.107	0.134	0.017	2.22e-16	2.22e-16	*
SOC1<->INT1	0.114	0.08	0.148	0.2	0.017	6.412e-11	8.744e-11	*
SOC1<->ATT1	0.001	-0.029	0.032	0.002	0.016	0.9354	0.9354
SOC1<->SOC1	0.582	0.525	0.639	1	0.029	2.22e-16	2.22e-16	*
SOC2<->EXT2	0.126	0.083	0.169	0.222	0.022	9.28e-09	2.22e-16	*
SOC2<->INT2	0.218	0.173	0.263	0.381	0.023	2.22e-16	2.22e-16	*
SOC2<->ATT2	0.085	0.047	0.123	0.165	0.019	9.997e-06	2.22e-16	*
SOC2<->SOC2	0.602	0.525	0.679	0.965	0.039	2.22e-16	2.22e-16	*
SOC3<->EXT3	0.102	0.076	0.128	0.195	0.013	2.22e-16	2.22e-16	*
SOC3<->INT3	0.172	0.144	0.2	0.315	0.014	2.22e-16	2.22e-16	*
SOC3<->ATT3	0.077	0.055	0.098	0.162	0.011	2.22e-16	2.686e-12	*
SOC3<->SOC3	0.553	0.507	0.599	0.936	0.023	2.22e-16	2.22e-16	*
Note: t1 = Age 7; t2 = Age 9; t3 = Age 12
Table S4b. Simultaneous residual correlations and residual variances - NTR
correlations	beta	lower CI	upper CI	stdBeta	robust SE	p.value	p_value adjusted	index
EXT1<->EXT1	0.429	0.377	0.482	1	0.027	2.22e-16	2.22e-16	*
EXT2<->EXT2	0.386	0.348	0.424	0.894	0.019	2.22e-16	2.22e-16	*
EXT3<->EXT3	0.381	0.35	0.413	0.848	0.016	2.22e-16	2.22e-16	*
INT1<->EXT1	0.219	0.174	0.263	0.441	0.023	2.22e-16	2.22e-16	*
INT1<->INT1	0.571	0.504	0.638	1	0.034	2.22e-16	2.22e-16	*
INT1<->ATT1	0.179	0.137	0.221	0.349	0.021	2.22e-16	2.22e-16	*
INT2<->EXT2	0.211	0.182	0.24	0.474	0.015	2.22e-16	2.22e-16	*
INT2<->INT2	0.513	0.464	0.562	0.883	0.025	2.22e-16	2.22e-16	*
INT2<->ATT2	0.168	0.141	0.194	0.36	0.013	2.22e-16	2.22e-16	*
INT3<->EXT3	0.2	0.175	0.224	0.467	0.012	2.22e-16	2.22e-16	*
INT3<->INT3	0.48	0.439	0.522	0.837	0.021	2.22e-16	2.22e-16	*
INT3<->ATT3	0.156	0.136	0.175	0.36	0.01	2.22e-16	2.22e-16	*
ATT1<->EXT1	0.202	0.162	0.242	0.455	0.02	2.22e-16	2.22e-16	*
ATT1<->ATT1	0.46	0.41	0.51	1	0.026	2.22e-16	2.22e-16	*
ATT2<->EXT2	0.181	0.156	0.206	0.449	0.013	2.22e-16	2.22e-16	*
ATT2<->ATT2	0.424	0.391	0.456	0.878	0.016	2.22e-16	2.22e-16	*
ATT3<->EXT3	0.176	0.157	0.196	0.458	0.01	2.22e-16	2.22e-16	*
ATT3<->ATT3	0.389	0.365	0.413	0.819	0.012	2.22e-16	2.22e-16	*
SOC1<->EXT1	0.277	0.229	0.324	0.56	0.024	2.22e-16	2.22e-16	*
SOC1<->INT1	0.305	0.252	0.358	0.536	0.027	2.22e-16	2.22e-16	*
SOC1<->ATT1	0.232	0.186	0.278	0.454	0.023	2.22e-16	2.22e-16	*
SOC1<->SOC1	0.568	0.506	0.629	1	0.031	2.22e-16	2.22e-16	*
SOC2<->EXT2	0.241	0.211	0.27	0.538	0.015	2.22e-16	2.22e-16	*
SOC2<->INT2	0.302	0.267	0.336	0.584	0.018	2.22e-16	2.22e-16	*
SOC2<->ATT2	0.197	0.168	0.225	0.419	0.014	2.22e-16	2.22e-16	*
SOC2<->SOC2	0.519	0.478	0.561	0.88	0.021	2.22e-16	2.22e-16	*
SOC3<->EXT3	0.21	0.185	0.234	0.491	0.013	2.22e-16	2.22e-16	*
SOC3<->INT3	0.277	0.247	0.307	0.579	0.015	2.22e-16	2.22e-16	*
SOC3<->ATT3	0.183	0.161	0.204	0.424	0.011	2.22e-16	2.22e-16	*
SOC3<->SOC3	0.477	0.441	0.513	0.818	0.018	2.22e-16	2.22e-16	*
Note: t1 = Age 7; t2 = Age 9; t3 = Age 12

## Sheet: Tables S5
Table S5a. Within-person regressions - TEDS
direction	beta	lower CI	upper CI	stdBeta	robust SE	p-value	p_value adjusted	index
EXT1->EXT2	0.166	0.071	0.261	0.159	0.048	0.0006153	0.002188	*
EXT1->INT2	0.15	0.078	0.222	0.14	0.037	4.486e-05	0.0003886	*
EXT1->ATT2	0.096	0.03	0.163	0.099	0.034	0.004646	0.009912	*
EXT1->SOC2	0.08	-0.001	0.161	0.072	0.041	0.05195	0.09235
EXT2->EXT3	0.144	0.054	0.234	0.147	0.046	0.001744	0.005073	*
EXT2->INT3	0.032	-0.043	0.107	0.032	0.038	0.401	0.5713
EXT2->ATT3	0.118	0.055	0.182	0.13	0.032	0.0002678	0.001714	*
EXT2->SOC3	-0.008	-0.083	0.067	-0.008	0.038	0.8397	0.9265
INT1->EXT2	0.029	-0.04	0.098	0.029	0.035	0.4106	0.5713
INT1->INT2	0.144	0.064	0.224	0.14	0.041	0.0004293	0.002188	*
INT1->ATT2	-0.003	-0.066	0.059	-0.004	0.032	0.9172	0.9468
INT1->SOC2	0.013	-0.061	0.087	0.012	0.038	0.7295	0.8978
INT2->EXT3	0.109	0.038	0.18	0.115	0.036	0.002504	0.006678	*
INT2->INT3	0.173	0.09	0.256	0.177	0.043	4.857e-05	0.0003886	*
INT2->ATT3	0.077	0.013	0.141	0.087	0.033	0.01844	0.03471	*
INT2->SOC3	0.115	0.037	0.192	0.115	0.04	0.003702	0.008462	*
ATT1->EXT2	0.109	0.026	0.192	0.097	0.042	0.01002	0.02003	*
ATT1->INT2	0.036	-0.045	0.117	0.031	0.042	0.3842	0.5713
ATT1->ATT2	0.244	0.156	0.331	0.234	0.045	4.603e-08	9.962e-07	*
ATT1->SOC2	0.015	-0.081	0.11	0.012	0.049	0.7647	0.9063
ATT2->EXT3	0.117	0.04	0.195	0.111	0.04	0.003058	0.007527	*
ATT2->INT3	0.038	-0.039	0.116	0.035	0.039	0.3312	0.5299
ATT2->ATT3	0.224	0.143	0.305	0.229	0.041	6.226e-08	9.962e-07	*
ATT2->SOC3	0.074	-0.005	0.154	0.067	0.041	0.06795	0.1144
SOC1->EXT2	0.001	-0.067	0.069	0.001	0.035	0.9732	0.9732
SOC1->INT2	0.117	0.05	0.184	0.117	0.034	0.0005999	0.002188	*
SOC1->ATT2	-0.022	-0.084	0.041	-0.024	0.032	0.4925	0.6566
SOC1->SOC2	0.165	0.063	0.266	0.159	0.052	0.001484	0.00475	*
SOC2->EXT3	0.004	-0.063	0.071	0.004	0.034	0.9076	0.9468
SOC2->INT3	0.018	-0.056	0.092	0.019	0.038	0.6275	0.8033
SOC2->ATT3	-0.008	-0.072	0.056	-0.009	0.033	0.8144	0.9265
SOC2->SOC3	0.156	0.068	0.244	0.16	0.045	0.0005045	0.002188	*
Note: 1 = Age 7; 2 = Age 9; 3 = Age 12; p_value adjusted = Benjamini-Hocberg FDR correction; * = estimate survives FDR correction
Table S5b. Within-person regressions - NTR
direction	beta	lower CI	upper CI	stdBeta	robust SE	p-value	p_value adjusted	index
EXT1->EXT2	0.296	0.2	0.393	0.296	0.049	1.861e-09	9.923e-09	*
EXT1->INT2	0.116	0.034	0.198	0.1	0.042	0.005387	0.01326	*
EXT1->ATT2	0.094	0.021	0.167	0.089	0.037	0.01135	0.02593	*
EXT1->SOC2	0.126	0.042	0.209	0.107	0.043	0.003094	0.009222	*
EXT2->EXT3	0.31	0.227	0.392	0.303	0.042	2.247e-13	2.397e-12	*
EXT2->INT3	0.057	-0.016	0.131	0.05	0.038	0.128	0.2156
EXT2->ATT3	0.068	-0.001	0.136	0.065	0.035	0.05209	0.09805
EXT2->SOC3	0.023	-0.051	0.097	0.02	0.038	0.5413	0.6186
INT1->EXT2	-0.01	-0.067	0.047	-0.011	0.029	0.7344	0.7787
INT1->INT2	0.24	0.156	0.324	0.238	0.043	2.303e-08	9.213e-08	*
INT1->ATT2	0.033	-0.019	0.085	0.036	0.027	0.2173	0.3023
INT1->SOC2	0.094	0.029	0.158	0.092	0.033	0.004636	0.01236	*
INT2->EXT3	0.029	-0.032	0.089	0.033	0.031	0.3538	0.4717
INT2->INT3	0.259	0.175	0.343	0.261	0.043	1.834e-09	9.923e-09	*
INT2->ATT3	0.02	-0.037	0.076	0.022	0.029	0.49	0.5996
INT2->SOC3	0.097	0.033	0.162	0.097	0.033	0.00317	0.009222	*
ATT1->EXT2	0.01	-0.051	0.07	0.01	0.031	0.7544	0.7787
ATT1->INT2	-0.023	-0.089	0.044	-0.02	0.034	0.5059	0.5996
ATT1->ATT2	0.258	0.181	0.334	0.252	0.039	5.047e-11	4.038e-10	*
ATT1->SOC2	0.006	-0.065	0.077	0.005	0.036	0.868	0.868
ATT2->EXT3	0.016	-0.04	0.071	0.016	0.028	0.5791	0.6391
ATT2->INT3	0.05	-0.009	0.11	0.046	0.03	0.09605	0.1708
ATT2->ATT3	0.363	0.299	0.428	0.366	0.033	0	0	*
ATT2->SOC3	0.046	-0.017	0.108	0.041	0.032	0.1513	0.2201
SOC1->EXT2	0.044	-0.014	0.101	0.05	0.029	0.1357	0.2171
SOC1->INT2	0.08	0.017	0.144	0.08	0.032	0.01255	0.02677	*
SOC1->ATT2	0.044	-0.015	0.103	0.048	0.03	0.1442	0.2197
SOC1->SOC2	0.214	0.14	0.288	0.21	0.038	1.287e-08	5.885e-08	*
SOC2->EXT3	0.078	0.016	0.14	0.089	0.032	0.01399	0.02797	*
SOC2->INT3	0.119	0.054	0.185	0.121	0.033	0.0003341	0.001188	*
SOC2->ATT3	0.022	-0.035	0.078	0.024	0.029	0.4508	0.577
SOC2->SOC3	0.322	0.25	0.394	0.324	0.037	0	0	*
Note: 1 = Age 7; 2 = Age 10; 3 = Age 12; p_value adjusted = Benjamini-Hocberg FDR correction; * = estimate survives FDR correction

## Sheet: Tables S6
Table S6a. Variance accounted for by within person temporal effects - TEDS
	EXT	ATT	INT	SOC
Age 7	0	0	0	0
Age 9	0.044	0.075	0.072	0.035
Age 12	0.077	0.114	0.044	0.064
Table S6b. Variance accounted for by within person temporal effects -NTR
	EXT	ATT	INT	SOC
Age 7	0	0	0	0
Age 10	0.106	0.122	0.117	0.12
Age 12	0.152	0.181	0.163	0.182

## Sheet: Tables S7
Table S7a. Model fit Indices - TEDS sex differences
	chisq	df	chisqPval	rmsea	srmr	cfi
Equal regressions between groups	62.0019	44	0.0379	0.0098	0.0139	0.9991
Unconstrained	18.41	12	0.1038	0.0112	0.0059	0.9997
Table S7b. Nested model comparison - TEDS sex differences
	Df	AIC	BIC	Chisq	Chisq diff	Df diff	Pr(>Chisq)
Unconstrained	12	168835	170020	18.41	NA	NA	NA
Equal regressions between groups	44	168815	169774	62.0019	34.7552	32	0.338
Table S7c. Model fit Indices - NTR sex differences
	chisq	df	chisqPval	rmsea	srmr	cfi
Equal regressions between groups	137.859	44	0	0.0158	0.0136	0.9989
Unconstrained	55.6022	12	0	0.0206	0.0063	0.9995
Table S7d. Nested model comparison - NTR sex differences
	Df	AIC	BIC	Chisq	Chisq diff	Df diff	Pr(>Chisq)
Unconstrained	12	287238	288540	55.6022	NA	NA	NA
Equal regressions between groups	44	287256	288310	137.859	50.8299	32	0.0185

## Sheet: Tables S8
Table S8a. Within-person regressions - NTR males
direction	beta	lower CI	upper CI	stdBeta	robust SE	p-value	p_value adjusted	index
EXT1->EXT2	0.376	0.241	0.51	0.369	0.069	4.568e-08	2.436e-07	*
EXT1->INT2	0.138	0.031	0.245	0.127	0.055	0.01166	0.02871	*
EXT1->ATT2	0.084	-0.019	0.186	0.086	0.052	0.1086	0.1931
EXT1->SOC2	0.13	0.016	0.243	0.118	0.058	0.02491	0.05694	nominal
EXT2->EXT3	0.408	0.305	0.511	0.396	0.052	7.55e-15	1.421e-13	*
EXT2->INT3	0.112	0.026	0.199	0.104	0.044	0.01067	0.02845	*
EXT2->ATT3	0.115	0.027	0.203	0.114	0.045	0.01011	0.02845	*
EXT2->SOC3	0.065	-0.028	0.158	0.059	0.047	0.1726	0.263
INT1->EXT2	0.01	-0.08	0.099	0.01	0.045	0.8331	0.8331
INT1->INT2	0.335	0.219	0.45	0.335	0.059	1.423e-08	9.109e-08	*
INT1->ATT2	0.009	-0.074	0.092	0.01	0.043	0.8314	0.8331
INT1->SOC2	0.104	0.008	0.201	0.102	0.049	0.03466	0.07394	nominal
INT2->EXT3	0.037	-0.056	0.131	0.039	0.048	0.4324	0.629
INT2->INT3	0.378	0.259	0.497	0.374	0.061	4.775e-10	3.82e-09	*
INT2->ATT3	0.014	-0.067	0.096	0.015	0.042	0.7302	0.8057
INT2->SOC3	0.157	0.062	0.253	0.154	0.049	0.001272	0.004523	*
ATT1->EXT2	0.02	-0.079	0.118	0.018	0.05	0.6943	0.8057
ATT1->INT2	-0.019	-0.119	0.082	-0.016	0.051	0.7153	0.8057
ATT1->ATT2	0.262	0.142	0.381	0.254	0.061	1.763e-05	8.061e-05	*
ATT1->SOC2	0.042	-0.068	0.152	0.036	0.056	0.4535	0.6309
ATT2->EXT3	0.011	-0.067	0.089	0.011	0.04	0.777	0.8288
ATT2->INT3	-0.015	-0.095	0.065	-0.013	0.041	0.7139	0.8057
ATT2->ATT3	0.358	0.267	0.448	0.343	0.046	8.882e-15	1.421e-13	*
ATT2->SOC3	0.022	-0.063	0.106	0.019	0.043	0.6143	0.7863
SOC1->EXT2	0.031	-0.054	0.115	0.033	0.043	0.4776	0.6368
SOC1->INT2	0.075	-0.013	0.162	0.076	0.045	0.09382	0.1766
SOC1->ATT2	0.065	-0.022	0.151	0.073	0.044	0.1411	0.2258
SOC1->SOC2	0.202	0.097	0.307	0.203	0.054	0.0001605	0.0006419	*
SOC2->EXT3	0.077	-0.009	0.164	0.082	0.044	0.08011	0.1602
SOC2->INT3	0.124	0.042	0.207	0.125	0.042	0.003058	0.009784	*
SOC2->ATT3	0.06	-0.017	0.138	0.065	0.04	0.1272	0.2142
SOC2->SOC3	0.316	0.218	0.413	0.315	0.05	2.417e-10	2.578e-09	*
Note: 1 = Age 7; 2 = Age 10; 3 = Age 12; p_value adjusted = Benjamini-Hocberg FDR correction; * = estimate survives FDR correction; nominal = α< 0.05
Table S8b. Within-person regressions - NTR females
direction	beta	lower CI	upper CI	stdBeta	robust SE	p-value	p_value adjusted	index
EXT1->EXT2	0.196	0.075	0.317	0.198	0.062	0.001546	0.009895	*
EXT1->INT2	0.093	-0.03	0.215	0.07	0.063	0.1381	0.2456
EXT1->ATT2	0.109	0.013	0.205	0.096	0.049	0.0257	0.06852	nominal
EXT1->SOC2	0.136	0.018	0.254	0.106	0.06	0.02351	0.0684	nominal
EXT2->EXT3	0.165	0.044	0.286	0.164	0.062	0.007488	0.02995	*
EXT2->INT3	-0.042	-0.164	0.08	-0.032	0.062	0.4992	0.639
EXT2->ATT3	0.002	-0.096	0.1	0.002	0.05	0.9725	0.989
EXT2->SOC3	-0.044	-0.152	0.063	-0.035	0.055	0.4178	0.5813
INT1->EXT2	-0.017	-0.083	0.049	-0.022	0.034	0.6162	0.7042
INT1->INT2	0.177	0.065	0.289	0.174	0.057	0.001942	0.01036	*
INT1->ATT2	0.041	-0.022	0.104	0.047	0.032	0.1983	0.3339
INT1->SOC2	0.079	-0.002	0.161	0.08	0.042	0.05663	0.1294
INT2->EXT3	0.044	-0.031	0.119	0.058	0.038	0.2529	0.4047
INT2->INT3	0.171	0.058	0.284	0.176	0.058	0.003059	0.01398	*
INT2->ATT3	0.014	-0.059	0.087	0.018	0.037	0.7087	0.7707
INT2->SOC3	0.037	-0.045	0.12	0.039	0.042	0.3762	0.5733
ATT1->EXT2	0	-0.066	0.067	0.001	0.034	0.989	0.989
ATT1->INT2	-0.035	-0.124	0.054	-0.03	0.045	0.4387	0.585
ATT1->ATT2	0.25	0.157	0.343	0.249	0.048	1.505e-07	1.605e-06	*
ATT1->SOC2	-0.037	-0.124	0.051	-0.032	0.045	0.4084	0.5813
ATT2->EXT3	0.014	-0.063	0.09	0.016	0.039	0.7225	0.7707
ATT2->INT3	0.105	0.015	0.195	0.092	0.046	0.02259	0.0684	nominal
ATT2->ATT3	0.356	0.264	0.448	0.383	0.047	2.731e-14	8.74e-13	*
ATT2->SOC3	0.08	-0.011	0.171	0.071	0.047	0.08622	0.1623
SOC1->EXT2	0.062	-0.008	0.133	0.078	0.036	0.08289	0.1623
SOC1->INT2	0.086	-0.004	0.177	0.08	0.046	0.06203	0.1323
SOC1->ATT2	0.021	-0.051	0.094	0.023	0.037	0.5629	0.6928
SOC1->SOC2	0.236	0.137	0.334	0.225	0.05	2.656e-06	2.125e-05	*
SOC2->EXT3	0.088	0.007	0.169	0.114	0.041	0.03228	0.07945	nominal
SOC2->INT3	0.126	0.025	0.227	0.126	0.052	0.01452	0.05164	nominal
SOC2->ATT3	-0.02	-0.097	0.057	-0.024	0.039	0.611	0.7042
SOC2->SOC3	0.34	0.241	0.44	0.346	0.051	2.393e-11	3.828e-10	*
Note: 1 = Age 7; 2 = Age 10; 3 = Age 12; p_value adjusted = Benjamini-Hocberg FDR correction; * = estimate survives FDR correction; nominal = α< 0.05

## Sheet: Tables S9
Table S9a. Model fit Indices - wfRICLPM TEDS
	chisq	df	chisqPval	rmsea	srmr	cfi
Full model	949.88	452	0	0.0162	0.0349	0.991
Pruned model	980.571	482	0	0.0157	0.0351	0.991
Null model	1006	484	0	0.016	0.0355	0.9906
Table S9b. Nested models comparison - wfRICLPM TEDS
	Df	AIC	BIC	Chisq	Chisq diff	Df diff	Pr(>Chisq)
Full model	452	320142	321521	949.88	NA	NA	NA
Pruned model	482	320112	321281	980.571	22.8066	30	0.8231
Null model	484	320134	321288	1006	19.4824	2	0.0001
Table S9c. Model fit Indices - wfRICLPM NTR
	chisq	df	chisqPval	rmsea	srmr	cfi
Full model	1025.09	452	0	0.0123	0.0316	0.997
Pruned model	1081.3	483	0	0.0122	0.0316	0.9969
Null model	1093.54	484	0	0.0123	0.0316	0.9968
Table S9d. Nested models comparison - wfRICLPM NTR
	Df	AIC	BIC	Chisq	Chisq diff	Df diff	Pr(>Chisq)
Full model	452	537451	538965	1025.09	NA	NA	NA
Pruned model	483	537445	538719	1081.3	35.5215	31	0.2636
Null model	484	537455	538722	1093.54	7.3349	1	0.0068

## Sheet: Tables S10
Table S10a. MZ Cross-twin cross-trait correlations of variables under study - TEDS
	CON_t1b	ATT_t1b	PEp_t1b	EMp_t1b	CON_t2b	ATT_t2b	PEp_t2b	EMp_t2b	CON_t3b	ATT_t3b	PEp_t3b	EMp_t3b
EXT_t1a	0.747	0	0	0	0	0	0	0	0	0	0	0
ATT_t1a	0.352	0.582	0	0	0	0	0	0	0	0	0	0
SOC_t1a	0.265	0.212	0.57	0	0	0	0	0	0	0	0	0
INT_t1a	0.258	0.223	0.214	0.611	0	0	0	0	0	0	0	0
EXT_t2a	0.428	0.312	0.161	0.166	0.784	0	0	0	0	0	0	0
ATT_t2a	0.334	0.491	0.184	0.194	0.456	0.726	0	0	0	0	0	0
SOC_t2a	0.239	0.232	0.344	0.185	0.306	0.276	0.68	0	0	0	0	0
INT_t2a	0.232	0.239	0.232	0.351	0.333	0.306	0.309	0.649	0	0	0	0
EXT_t3a	0.472	0.325	0.182	0.189	0.485	0.349	0.213	0.253	0.764	0	0	0
ATT_t3a	0.313	0.432	0.189	0.194	0.389	0.514	0.227	0.279	0.417	0.729	0	0
SOC_t3a	0.24	0.236	0.301	0.17	0.189	0.187	0.36	0.244	0.278	0.273	0.709	0
INT_t3a	0.198	0.217	0.164	0.337	0.213	0.189	0.196	0.394	0.3	0.284	0.3	0.598
Note: a = Sib 1; b = Sib 2; t1 = Age 7; t2 = Age 9; t3 = Age 12
Table S10b. DZ Cross-twin cross-trait correlations of variables under study - TEDS
	CON_t1b	ATT_t1b	PEp_t1b	EMp_t1b	CON_t2b	ATT_t2b	PEp_t2b	EMp_t2b	CON_t3b	ATT_t3b	PEp_t3b	EMp_t3b
EXT_t1a	0.443	0	0	0	0	0	0	0	0	0	0	0
ATT_t1a	0.166	0.003	0	0	0	0	0	0	0	0	0	0
SOC_t1a	0.214	0.153	0.29	0	0	0	0	0	0	0	0	0
INT_t1a	0.208	0.173	0.182	0.382	0	0	0	0	0	0	0	0
EXT_t2a	0.265	0.137	0.14	0.18	0.485	0	0	0	0	0	0	0
ATT_t2a	0.141	-0.023	0.134	0.152	0.196	0.123	0	0	0	0	0	0
SOC_t2a	0.157	0.137	0.149	0.122	0.206	0.171	0.392	0	0	0	0	0
INT_t2a	0.203	0.145	0.152	0.233	0.266	0.193	0.253	0.403	0	0	0	0
EXT_t3a	0.273	0.123	0.116	0.168	0.281	0.137	0.192	0.205	0.484	0	0	0
ATT_t3a	0.19	0.028	0.117	0.178	0.2	0.096	0.183	0.21	0.236	0.224	0	0
SOC_t3a	0.188	0.134	0.166	0.153	0.194	0.152	0.241	0.208	0.229	0.21	0.351	0
INT_t3a	0.162	0.084	0.141	0.204	0.182	0.121	0.169	0.247	0.206	0.19	0.209	0.322
Note: a = Sib 1; b = Sib 2; t1 = Age 7; t2 = Age 9; t3 = Age 12
Table S10c. MZ Cross-twin cross-trait correlations of variables under study - NTR
	CON_t1b	ATT_t1b	PEp_t1b	EMp_t1b	CON_t2b	ATT_t2b	PEp_t2b	EMp_t2b	CON_t3b	ATT_t3b	PEp_t3b	EMp_t3b
EXT_t1a	0.824	0	0	0	0	0	0	0	0	0	0	0
ATT_t1a	0.521	0.708	0	0	0	0	0	0	0	0	0	0
SOC_t1a	0.558	0.499	0.691	0	0	0	0	0	0	0	0	0
INT_t1a	0.459	0.4	0.5	0.686	0	0	0	0	0	0	0	0
EXT_t2a	0.621	0.405	0.405	0.322	0.824	0	0	0	0	0	0	0
ATT_t2a	0.414	0.521	0.386	0.282	0.487	0.709	0	0	0	0	0	0
SOC_t2a	0.438	0.399	0.485	0.377	0.548	0.514	0.689	0	0	0	0	0
INT_t2a	0.36	0.319	0.402	0.476	0.448	0.388	0.484	0.656	0	0	0	0
EXT_t3a	0.543	0.328	0.34	0.284	0.605	0.378	0.384	0.333	0.811	0	0	0
ATT_t3a	0.404	0.436	0.347	0.27	0.385	0.502	0.343	0.269	0.505	0.697	0	0
SOC_t3a	0.365	0.364	0.423	0.341	0.369	0.371	0.451	0.374	0.505	0.505	0.691	0
INT_t3a	0.319	0.295	0.384	0.437	0.36	0.307	0.368	0.477	0.472	0.428	0.517	0.686
Note: a = Sib 1; b = Sib 2; t1 = Age 7; t2 = Age 10; t3 = Age 12
Table S10d. DZ Cross-twin cross-trait correlations of variables under study - NTR
	CON_t1b	ATT_t1b	PEp_t1b	EMp_t1b	CON_t2b	ATT_t2b	PEp_t2b	EMp_t2b	CON_t3b	ATT_t3b	PEp_t3b	EMp_t3b
EXT_t1a	0.504	0	0	0	0	0	0	0	0	0	0	0
ATT_t1a	0.327	0.24	0	0	0	0	0	0	0	0	0	0
SOC_t1a	0.417	0.307	0.399	0	0	0	0	0	0	0	0	0
INT_t1a	0.404	0.342	0.395	0.455	0	0	0	0	0	0	0	0
EXT_t2a	0.39	0.257	0.297	0.301	0.477	0	0	0	0	0	0	0
ATT_t2a	0.279	0.171	0.216	0.252	0.319	0.232	0	0	0	0	0	0
SOC_t2a	0.314	0.228	0.267	0.284	0.369	0.287	0.369	0	0	0	0	0
INT_t2a	0.33	0.273	0.316	0.352	0.408	0.349	0.394	0.473	0	0	0	0
EXT_t3a	0.349	0.198	0.255	0.235	0.358	0.212	0.262	0.287	0.496	0	0	0
ATT_t3a	0.234	0.11	0.181	0.218	0.253	0.154	0.2	0.25	0.316	0.23	0	0
SOC_t3a	0.293	0.178	0.246	0.242	0.301	0.199	0.259	0.283	0.372	0.273	0.364	0
INT_t3a	0.329	0.245	0.301	0.315	0.336	0.262	0.316	0.354	0.405	0.334	0.38	0.482
Note: a = Sib 1; b = Sib 2; t1 = Age 7; t2 = Age 10; t3 = Age 12

[truncated: 2 more sheets: Tables S11, Tables S12]
